# Supplementary material for: Linking Biological Parameters to Fishery Management: Stock Assessment of Green Tiger Prawn, Penaeus semisulcatus De Haan, 1844 Along the Red Sea Coast of Saudi Arabia
Source: Biology (Basel). 2025 Dec 19;15(1):8. doi: 10.3390/biology15010008 (PMC12784927; doi:10.3390/biology15010008)
Supplement: Supplementary file 1 [file biology-15-00008-s001.zip]

Archive with 1 entries (1 files):
- biology-3996910-supplementary.pdf
